# Supplementary material for: Oldest skeleton of a fossil flying squirrel casts new light on the phylogeny of the group
Source: eLife. 2018 Oct 9;7:e39270. doi: 10.7554/eLife.39270 (PMC6177260; doi:10.7554/eLife.39270)
Supplement: Supplementary file 2. — Accession numbers for all the species considered in total evince analysis and/or node dating analysis. We retrieved the four genes more frequently used in previous phylogenetic studies of the Sciuridae: 12S, 16S, cytochrome b, and irbp (Mercer and Roth, 2003). [file elife-39270-supp2.xlsx]

## Sheet: Hoja1
family	subfamily	tribe	species	12S	16S	cytochrome b	irbp
Sciuridae	Sciurinae	Pteromyini	Aeretes melanopterus	AY227535	AY227481		AY227593
Sciuridae	Sciurinae	Pteromyini	Aeromys tephromelas	AY227536	AY227482		AY227594
Sciuridae	Sciurinae	Pteromyini	Belomys pearsonii	AY227537	AY227483	AB126245	AY227595
Sciuridae	Sciurinae	Pteromyini	Eoglaucomys fimbriatus	AY227562	AY227485	AY371095	AY227597
Sciuridae	Sciurinae	Pteromyini	Eupetaurus cinereus	AY227538	AY227484	AY331669	AY227596
Sciuridae	Sciurinae	Pteromyini	Glaucomys sabrinus			AF359210
Sciuridae	Sciurinae	Pteromyini	Glaucomys volans	AY227559	AF038020	AJ389531	AY227598
Sciuridae	Sciurinae	Pteromyini	Hylopetes alboniger			AY371098
Sciuridae	Sciurinae	Pteromyini	Hylopetes lepidus			AY371102
Sciuridae	Sciurinae	Pteromyini	Hylopetes nigripes			AY371104
Sciuridae	Sciurinae	Pteromyini	Hylopetes phayrei	KC447305	KC447305	KC447305	AY227599
Sciuridae	Sciurinae	Pteromyini	Hylopetes spadiceus			AY371105
Sciuridae	Sciurinae	Pteromyini	Iomys horsfieldi	AY227540	AY227488		AY227600
Sciuridae	Sciurinae	Pteromyini	Petaurillus kinlochii	AY227542	AY227490		AY227602
Sciuridae	Sciurinae	Pteromyini	Petaurista albiventer			DQ072109
Sciuridae	Sciurinae	Pteromyini	Petaurista alborufus	JQ743657	JQ743657	AB092613	AY227601
Sciuridae	Sciurinae	Pteromyini	Petaurista elegans			AB510036
Sciuridae	Sciurinae	Pteromyini	Petaurista hainana	JX572159	JX572159	JX572159
Sciuridae	Sciurinae	Pteromyini	Petaurista leucogenys	D50279		AB433219
Sciuridae	Sciurinae	Pteromyini	Petaurista petaurista	KP973556		AB092608
Sciuridae	Sciurinae	Pteromyini	Petaurista philippensis	KP973555		AB092611
Sciuridae	Sciurinae	Pteromyini	Petaurista xanthotis			AY331676
Sciuridae	Sciurinae	Pteromyini	Petaurista yunanensis			AY371110
Sciuridae	Sciurinae	Pteromyini	Petinomys fuscocapillus	KP973561		KP973562
Sciuridae	Sciurinae	Pteromyini	Petinomys setosus	AY227544	AY227492	AB030260	AY227604
Sciuridae	Sciurinae	Pteromyini	Pteromys momonga			AB164675
Sciuridae	Sciurinae	Pteromyini	Pteromys volans	JQ230001	JQ230001	JQ230001	AY227605
Sciuridae	Sciurinae	Pteromyini	Pteromyscus pulverulentus	AY227543	AY227491		AY227603
Sciuridae	Sciurinae	Pteromyini	Trogopterus xanthipes	AY227546	AY227494	AY526354	AY227606
Sciuridae	Sciurinae	Sciurini	Microsciurus alfari	HG962379	HG962380	HG962378	AY227609
Sciuridae	Sciurinae	Sciurini	Microsciurus flaviventer	AY227549	AY227497	U46169	AY227610
Sciuridae	Sciurinae	Sciurini	Rheithrosciurus macrotis	AY227550	AY227498		AY227611
Sciuridae	Sciurinae	Sciurini	Sciurus aberti	HG962381		U10168	AY227612
Sciuridae	Sciurinae	Sciurini	Sciurus aestuans	AJ012746	HG962383	AJ389530	FM162057
Sciuridae	Sciurinae	Sciurini	Sciurus alleni	HG962384
Sciuridae	Sciurinae	Sciurini	Sciurus anomalus			AB292675
Sciuridae	Sciurinae	Sciurini	Sciurus aureogaster			KC737847
Sciuridae	Sciurinae	Sciurini	Sciurus carolinensis	JN393212	DQ334839	U46167	HG962385
Sciuridae	Sciurinae	Sciurini	Sciurus colliaei	HG962387
Sciuridae	Sciurinae	Sciurini	Sciurus deppei	HG962389	HG962390	KC777298
Sciuridae	Sciurinae	Sciurini	Sciurus flammifer	HG962392		HG962391
Sciuridae	Sciurinae	Sciurini	Sciurus gilvigularis	HG962395	HG962396		HG962394
Sciuridae	Sciurinae	Sciurini	Sciurus granatensis	HG962399	HG962400	KC758866	AY227613
Sciuridae	Sciurinae	Sciurini	Sciurus griseus				AY227614
Sciuridae	Sciurinae	Sciurini	Sciurus ignitus				AY227615
Sciuridae	Sciurinae	Sciurini	Sciurus igniventris	HG962402
Sciuridae	Sciurinae	Sciurini	Sciurus lis	D50286		AB192892
Sciuridae	Sciurinae	Sciurini	Sciurus niger	U59174	DQ334840	U46178	HG962404
Sciuridae	Sciurinae	Sciurini	Sciurus oculatus	HG962405		JQ627638
Sciuridae	Sciurinae	Sciurini	Sciurus pyrrhinus	HG962407	HG962408	HG962406
Sciuridae	Sciurinae	Sciurini	Sciurus spadiceus	HG962412	HG962413		HG962411
Sciuridae	Sciurinae	Sciurini	Sciurus stramineus			U46183	AY227618
Sciuridae	Sciurinae	Sciurini	Sciurus variegatoides	HG962416	HG962417	KC777295	AY227619
Sciuridae	Sciurinae	Sciurini	Sciurus vulgaris	AJ238588	AJ238588	AJ238588	AY227620
Sciuridae	Sciurinae	Sciurini	Syntheosciurus brochus	AY227563	AY227502		AY227626
Sciuridae	Sciurinae	Sciurini	Tamiasciurus douglasii	HG962420	HG962421	KU977142	HG962419
Sciuridae	Sciurinae	Sciurini	Tamiasciurus hudsonicus	AY227555	AY227504	KF823939	AY227622
Sciuridae	Sciurinae	Sciurini	Tamiasciurus mearnsi			KU977236
Aplodontidae (outgroup)			Aplodontia rufa	AJ389541	AY227451	JX420112	AJ427238
