# Supplementary material for: Oldest skeleton of a fossil flying squirrel casts new light on the phylogeny of the group
Source: eLife. 2018 Oct 9;7:e39270. doi: 10.7554/eLife.39270 (PMC6177260; doi:10.7554/eLife.39270)
Supplement: Supplementary file 3. — See Appendix 2 for character description and coding. [file elife-39270-supp3.xlsx]

## Sheet: Hoja1
	1	2	3	4	5	6	7	8	9	10	11	12	13	14	15	16	17	18	19	20	21	22	23	24	25	26	27	28	29	30	31	32	33	34	35	36	37	38	39	40	41	42	43	44	45	46	47	48	49
Aplodontia rufa	1	1	2	0	0	1	2	0	3	3	3	3	3	3	0	0	0	1	1	0	0	0	0	0	0	0	0	0	3	3	3	?	?	?	0	0	?	0	0	2	1	0	0	0	2	0	0	0	1
Douglassciurus jeffersoni	0	0	0	1	0	?	0	0	1	2	2	0	3	3	0	0	0	0	0	0	0	0	2	2	0	1	1	0	3	3	3	1	1	2	0	0	0	0	1	1	1	0	0	0	0	0	1	0	0
Ratufa bicolor	0	2	0	2	3	0	0	0	2	2	2	3	3	3	2	2	2	0	0	1	1	1	1	2	0	1	1	0	3	3	3	1	1	0	0	0	0	0	3	1	1	0	0	0	0	1	2	1	0
Ratufa affinis	0	2	0	2	3	0	0	0	2	2	2	3	3	3	2	2	2	0	0	1	1	1	1	2	0	1	1	0	3	3	3	1	1	0	0	0	0	0	3	1	1	0	0	0	0	1	2	1	0
Protoxerus stangeri	0	1	0	1	3	0	1	1	2	2	2	3	3	3	0	0	0	0	0	1	1	1	1	1	0	1	1	0	1	1	1	1	1	0	0	0	1	1	1	1	0	1	1	1	1	1	2	1	0
Callosciurus notatus	0	1	0	0	1	0	0	1	1	1	1	1	1	1	0	0	0	0	0	0	0	0	1	1	1	1	1	0	3	3	3	2	2	0	0	0	1	1	0	0	0	0	0	0	1	1	2	1	0
Sciurus carolinensis	0	1	0	0	0	0	0	0	2	2	2	3	3	3	0	0	0	1	1	0	0	0	0	0	0	1	1	0	3	3	3	1	1	0	0	0	1	0	0	1	0	0	0	0	0	1	2	1	0
Sciurus vulgaris	0	1	0	0	0	0	0	0	2	2	0	1	1	0	0	0	0	0	0	0	0	0	0	0	0	1	1	0	1	3	3	3	1	0	0	0	0	0	0	1	0	0	0	0	0	1	2	1	0
Aeretes melanopterus	0	0	2	0	0	0	2	1	0	0	0	0	0	0	0	0	0	0	0	1	1	1	1	1	2	1	2	2	3	3	3	3	3	3	1	0	1	1	1	1	1	0	0	0	2	1	2	1	0
Aeromys tephromelas	0	0	0	2	2	2	0	2	2	2	0	3	3	0	0	0	0	1	0	1	1	1	2	2	0	1	1	0	3	3	3	1	1	0	0	1	0	0	1	1	0	0	0	0	0	1	2	1	0
Belomys pearsoni	0	1	2	0	0	1	2	2	2	2	2	1	1	1	0	0	0	1	0	2	1	1	2	2	0	1	1	0	3	3	3	0	1	0	0	0	0	0	1	1	0	1	1	1	2	1	2	1	0
Eoglaucomys fimbriatus	0	0	0	0	0	0	0	0	0	0	0	0	0	0	0	0	0	0	0	0	0	0	1	1	0	1	1	0	3	3	2	2	2	0	0	0	0	0	1	1	1	0	0	0	0	1	2	1	0
Eupetaurus cinereus	0	0	2	0	0	2	2	3	0	0	0	0	0	0	0	0	0	0	0	0	0	0	0	0	0	2	2	0	1	1	1	3	3	4	1	0	1	1	1	0	0	0	0	0	2	1	2	1	0
Glaucomys sabrinus	0	0	0	0	0	1	0	0	1	1	1	0	0	0	1	1	1	0	0	1	0	0	0	0	0	1	1	0	2	2	2	1	1	0	0	0	0	0	1	1	1	0	0	0	0	1	2	1	0
Glaucomys volans	0	0	0	0	0	1	0	0	1	1	1	0	0	0	1	1	1	0	0	1	0	0	0	0	0	1	1	0	2	2	2	1	1	0	0	0	0	0	1	1	1	0	0	0	0	1	2	1	0
Hylopetes alboniger	0	0	0	2	2	1	0	0	2	2	2	3	3	3	1	2	0	0	0	1	0	0	0	0	0	1	1	0	2	2	2	2	2	0	0	0	0	0	2	1	1	0	0	0	0	1	2	1	0
Hylopetes sagitta	0	0	0	2	2	1	0	0	2	2	2	3	3	3	1	2	0	0	0	1	0	0	0	0	0	1	1	0	2	2	2	2	2	0	0	0	0	0	2	1	1	0	0	0	0	1	2	1	0
Hylopetes nigripes	0	0	0	2	2	1	0	0	2	2	2	3	3	3	1	2	0	0	0	1	0	0	0	0	0	1	1	0	2	2	2	2	2	0	0	0	0	0	2	1	1	0	0	0	0	1	2	1	0
Hylopetes pahyrei	0	0	0	2	2	1	0	0	2	2	2	3	3	3	1	2	0	0	0	1	0	0	0	0	0	1	1	0	2	2	2	2	2	0	0	0	0	0	2	1	1	0	0	0	0	1	2	1	0
Hylopetes spadiceus	0	0	0	2	2	1	0	0	2	2	2	3	3	3	1	2	0	0	0	1	0	0	0	0	0	1	1	0	2	2	2	2	2	0	0	0	0	0	2	1	1	0	0	0	0	1	2	1	0
Iomys horsfieldi	0	2	1	0	0	1	0	3	0	0	0	0	0	0	0	0	0	0	0	2	0	0	0	0	0	2	2	0	3	3	3	3	3	0	0	1	0	0	1	1	0	0	0	0	1	1	2	1	0
Petaurillus kinlochii	0	0	0	0	0	1	0	0	0	0	0	0	0	0	0	0	0	0	0	?	?	?	?	?	?	?	?	?	?	?	?	?	?	0	0	0	0	0	0	0	0	0	0	0	0	1	2	1	0
Petaurista albiventer	0	0	2	0	0	3	2	1	1	1	1	3	3	3	0	0	0	0	0	0	2	0	2	0	0	1	2	2	3	3	3	1	3	4	1	0	1	1	2	1	1	0	0	0	2	1	2	1	0
Petaurista alborufus	0	0	2	0	0	3	2	1	1	1	1	3	3	3	0	0	0	0	0	0	2	0	2	0	0	1	2	2	3	3	3	1	3	4	1	0	1	1	2	1	1	0	0	0	2	1	2	1	0
Petaurista elegans	0	0	2	0	0	3	2	1	1	1	1	3	3	3	0	0	0	0	0	0	2	0	2	0	0	1	2	2	3	3	3	1	3	4	1	0	1	1	2	1	1	0	0	0	2	1	2	1	0
Petaurista hainana	0	0	2	0	0	3	2	1	1	1	1	3	3	3	0	0	0	0	0	0	2	0	2	0	0	1	2	2	3	3	3	1	3	4	1	0	1	1	2	1	1	0	0	0	2	1	2	1	0
Petaurista leucogenys	0	0	2	0	0	3	2	1	1	1	1	3	3	3	0	0	0	0	0	0	2	0	2	0	0	1	2	2	3	3	3	1	3	4	1	0	1	1	2	1	1	0	0	0	2	1	2	1	0
Petaurista petaurista	0	0	2	0	0	3	2	1	1	1	1	3	3	3	0	0	0	0	0	0	2	0	2	0	0	1	2	2	3	3	3	1	3	4	1	0	1	1	2	1	1	0	0	0	2	1	2	1	0
Petaurista phillippensis	0	0	2	0	0	3	2	1	1	1	1	3	3	3	0	0	0	0	0	0	2	0	2	0	0	1	2	2	3	3	3	1	3	4	1	0	1	1	2	1	1	0	0	0	2	1	2	1	0
Petaurista xanthotis	0	0	2	0	0	3	2	1	1	1	1	3	3	3	0	0	0	0	0	0	2	0	2	0	0	1	2	2	3	3	3	1	3	4	1	0	1	1	2	1	1	0	0	0	2	1	2	1	0
Petaurista yunanensis	0	0	2	0	0	3	2	1	1	1	1	3	3	3	0	0	0	0	0	0	2	0	2	0	0	1	2	2	3	3	3	1	3	4	1	0	1	1	2	1	1	0	0	0	2	1	2	1	0
Petinomys setosus	0	1	0	2	2	2	0	0	2	2	2	3	3	3	1	2	2	0	0	0	0	1	1	1	0	1	1	0	2	2	2	2	2	0	0	0	0	0	3	1	1	0	0	0	0	1	2	1	0
Pteromys volans	0	0	0	0	0	0	1	0	0	0	0	0	0	0	0	0	0	0	0	0	0	0	2	2	0	1	1	1	3	3	3	0	0	4	0	0	1	0	1	0	1	0	0	0	1	1	2	1	0
Pteromyscus pulverulentus	0	1	0	1	1	2	1	2	2	2	2	1	1	1	0	0	0	1	0	1	0	0	2	2	0	1	1	0	3	3	3	1	1	4	0	0	0	0	1	1	0	1	1	0	1	1	2	1	0
Trogopterus xantiphes	0	1	2	0	1	2	2	2	2	2	2	1	1	1	0	0	0	1	0	2	2	1	2	2	3	1	2	2	0	3	3	0	1	2	0	0	1	1	1	1	0	1	1	1	2	1	2	1	0
Miopetaurista neogrivensis	0	0	2	0	0	?	0	0	2	1	1	3	3	3	0	0	0	0	0	0/1	0	0	0	0	0	2	2	0	3	3	3	3	3	0	0/1	0	0	0	1	1	1	0	0	0	1	1	2	1	0
[truncated: 56 more columns]
