# Supplementary material for: Oldest skeleton of a fossil flying squirrel casts new light on the phylogeny of the group
Source: eLife. 2018 Oct 9;7:e39270. doi: 10.7554/eLife.39270 (PMC6177260; doi:10.7554/eLife.39270)
Supplement: Supplementary file 4. — Cheek tooth measurements of Miopetaurista neogrivensis from localities ACM/C5-D1, ACM/C8-Af, ACM/C6-A5, as well as sector ACM/C8-B (material is listed in Tables 1–2). Measurement method follows Casanovas-Vilar et al., 2015: L, mesiodistal length; W, buccolingual width; w1, buccolingual width measured at the mesial margin of the tooth (only for m1 and m2); w2, buccolingual width measured at the distal margin of the tooth (only for m1 and m2). Estimated measurements (due to minor damage to the cheek teeth) are within parentheses. Abbreviations for dental elements follow Smith and Dodson, 2003. IPS, acronym for the collections of the Institut Català de Paleontologia Miquel Crusafont. All measurements are in mm. [file elife-39270-supp4.xlsx]

## Sheet: Hoja1
catalogue no.	locality	element	L	W	w1	w2
IPS56468h	ACM/C5-D1	L P3	1.63	2.33	–	–
IPS56468h	ACM/C5-D1	L P4	4.63	4.58	–	–
IPS56468h	ACM/C5-D1	L M1	3.97	4.80	–	–
IPS56468h	ACM/C5-D1	L M2	4.21	5.03	–	–
IPS56468h	ACM/C5-D1	L M3	4.23	4.57	–	–
IPS56468h	ACM/C5-D1	R P3	1.59	2.38	–	–
IPS56468h	ACM/C5-D1	R P4	4.70	4.55	–	–
IPS56468h	ACM/C5-D1	R M1	4.13	4.81	–	–
IPS56468h	ACM/C5-D1	R M2	4.10	5.00	–	–
IPS56468h	ACM/C5-D1	R M3	4.12	4.44	–	–
IPS56468i	ACM/C5-D1	R p4	4.10	3.61	–	–
IPS56468i	ACM/C5-D1	R m1	4.12	–	3.72	4.08
IPS56468i	ACM/C5-D1	R m2	4.51	–	4.25	4.21
IPS56468i	ACM/C5-D1	R m3	5.21	4.41	–	–
IPS56468j	ACM/C5-D1	L p4	4.26	3.58	–	–
IPS56468j	ACM/C5-D1	L m1	4.36	–	3.61	4.16
IPS56468j	ACM/C5-D1	L m2	4.79	–	4.36	4.42
IPS56468j	ACM/C5-D1	L m3	5.14	4.55	–	–
IPS43480	ACM/C5-D1	L m1	3.97	–	3.51	3.97
IPS43505	ACM/C5-D1	L m3	4.43	3.70	–	–
IPS43675	ACM/C5-D1	R P4	3.88	3.92	–	–
IPS43677	ACM/C5-D1	L p4	4.13	3.72	–	–
IPS43677	ACM/C5-D1	L m1	4.42	–	3.88	4.25
IPS43677	ACM/C5-D1	L m2	4.60	–	4.45	4.25
IPS43677	ACM/C5-D1	L m3	5.22	4.38	–	–
IPS43724	ACM/C5-D1	R P4	–	(4.46)	–	–
IPS43724	ACM/C5-D1	R M1	3.97	–	–	–
IPS43724	ACM/C5-D1	R M2	–	(4.94)	–	–
IPS77856	ACM/C5-D1	R P4	3.64	3.93	–	–
IPS77857	ACM/C5-D1	R P4	3.74	3.89	–	–
IPS77858	ACM/C5-D1	R M1/M2	4.32	5.23	–	–
IPS77859	ACM/C5-D1	R M1/M2	3.70	4.75	–	–
IPS77860	ACM/C5-D1	fragment of R M1/M2	–	4.35	–	–
IPS77861	ACM/C5-D1	fragment of R M1/M2	–	4.60	–	–
IPS77862	ACM/C5-D1	L M1/M2	3.95	4.90	–	–
IPS77863	ACM/C5-D1	broken L M1/M2	3.72	–	–	–
IPS77864	ACM/C5-D1	fragment of L M1/M2	(3.94)	–	–	–
IPS77865	ACM/C5-D1	fragment of L M1/M2	–	(3.97)	–	–
IPS77866	ACM/C5-D1	L M3	3.85	4.56	–	–
IPS77867	ACM/C5-D1	R M3	4.25	4.62	–	–
IPS77868	ACM/C5-D1	L Dp4	3.56	2.80	–	–
IPS77869	ACM/C5-D1	fragment of L Dp4	–	–	–	–
IPS77870	ACM/C5-D1	R Dp4	3.42	2.94	–	–
IPS77871	ACM/C5-D1	L p4	4.46	4.19	–	–
IPS77872	ACM/C5-D1	R p4	4.23	3.64	–	–
IPS77873	ACM/C5-D1	R p4	3.95	3.47	–	–
IPS77874	ACM/C5-D1	L m1	3.93	–	3.62	3.80
IPS77875	ACM/C5-D1	L m1	3.84	–	3.57	4.08
IPS77876	ACM/C5-D1	L m1	4.13	–	3.79	4.12
IPS77877	ACM/C5-D1	L m2	4.48	–	4.09	4.12
IPS77878	ACM/C5-D1	L m2	4.48	–	3.96	4.05
IPS77879	ACM/C5-D1	broken L m1/m2	–	–	4.41	–
IPS77880	ACM/C5-D1	abraded L m1/m2	(3.35)	–	(3.17)	(3.61)
IPS77881	ACM/C5-D1	fragment of L m1/m2	–	–	3.47	–
IPS77882	ACM/C5-D1	fragment of L m1/m2	–	–	–	4.18
IPS77883	ACM/C5-D1	R m1	4.86	–	4.63	4.62
IPS77884	ACM/C5-D1	lingually abraded R m1	4.38	–	(4.01)	(4.33)
IPS77885	ACM/C5-D1	broken R m1/m2	–	–	3.68	–
IPS77886	ACM/C5-D1	R m3	4.57	4.33	–	–
IPS77887	ACM/C5-D1	fragment of upper molar	–	–	–	–
IPS77888	ACM/C5-D1	fragment of lower molar	–	–	–	–
IPS78179	ACM/C5-D1	L M1/M2	3.61	4.47	–	–
IPS85340	ACM/C5-D1	L p4	4.31	3.87	–	–
IPS85340	ACM/C5-D1	L m1	4.42	–	(3.80)	(4.04)
IPS85340	ACM/C5-D1	L m2	4.62	–	4.43	4.50
IPS85340	ACM/C5-D1	L m3	5.07	4.42	–	–
IPS85410	ACM/C6-A5	R P4	–	–	–	–
IPS85410	ACM/C6-A5	R M1	(3.94)	(4.95)	–	–
IPS85410	ACM/C6-A5	R M2	(3.95)	(5.48)	–	–
IPS85410	ACM/C6-A5	R M3	–	–	–	–
IPS87560	ACM/C8-B sector	L p4	–	3.81	–	–
IPS87560	ACM/C8-B sector	L m1	4.04	–	3.56	4.14
IPS87560	ACM/C8-B sector	L m2	4.42	–	4.17	4.25
IPS87560	ACM/C8-B sector	L m3	4.85	4.23	–	–
IPS88677	ACM/C8-Af	L P3	1.67	2.39	–	–
IPS88677	ACM/C8-Af	L P4	4.56	4.86	–	–
IPS88677	ACM/C8-Af	L M1	3.71	5.33	–	–
IPS88677	ACM/C8-Af	L M2	3.85	5.19	–	–
IPS88677	ACM/C8-Af	L M3	3.95	4.44	–	–
