# Supplementary material for: Oldest skeleton of a fossil flying squirrel casts new light on the phylogeny of the group
Source: eLife. 2018 Oct 9;7:e39270. doi: 10.7554/eLife.39270 (PMC6177260; doi:10.7554/eLife.39270)
Supplement: Supplementary file 5. — Cranial measurements for Miopetaurista neogrivensis and some extant flying squirrels. The specimens of the extant species are housed in the Naturalis Biodiversity Center (Leiden, the Netherlands), except for Glaucomys sabrinus, which comes from the collections of the Institut Català de Paleontologia Miquel Crusafont. Cranial measurements for the virtually reconstructed skull of M. neogrivensis are also included. Estimated measurements are in parentheses. Acronyms and definitions of the measurements follow Bertrand et al., 2016 and Nicolas et al., 2008: BNAS, maximum breadth of the nasals; BRCA, maximum breadth of the braincase; BULL, maximum length of the auditory bulla; CTL, length of the upper cheek tooth row; DIA, length of the diastema (from the alveolus of the incisor to the alveolus of the P3); HEBA, henselion–basion length; HEPA, henselion–palation length; IF, length of the incisive foramen; INTE, smallest interorbital breadth; LNAS, maximum length of the nasals; PALA, smallest palatal breadth; RB, maximum rostrum breadth; RH, mediosagittal projection of rostrum height at the anterior border of the M1; SL, maximum length of the skull. The virtual reconstruction of the cranium of M. neogrivensis is shown in Figure 6, for the original crania see Figure 6—figure supplements 1–2. All measurements are in mm. [file elife-39270-supp5.xlsx]

## Sheet: Hoja1
species	catalogue no.	SL	HEBA	HEPA	IF	DIA	INTE	ZYGO	PALA	CTL	ZYPL	BNAS	LNAS	BULL	BRCA	RH	RB
Miopetaurista neogrivensis	IPS56468h	(72.4)	(58.6)	(38.8)	6.8	16.1	(20.1)	–	(9.0)	18.4	(8.6)	–	>25.0	19.0	(30.3)	(22.7)	(20.0)
Miopetaurista neogrivensis	IPS88677	(73.6)	(61.8)	38.1	6.9	17.8	–	(54.6)	(11.2)	17.4	11.3	–	>22.0	(18.9)	(37.2)	(24.1)	(21.7)
Miopetaurista neogrivensis	virtual reconstruction	69.8	(58.8)	39.4	6.8	16.4	19.6	46.4	9.5	18.4	10.4	–	>19.2	19.0	37.2	25.1	(23.8)
Petaurista petaurista	ZMA131418	64.5	54.1	30.7	3.3	12.7	16.7	44.8	7.3	15.5	5.9	12.0	19.4	13.2	29.7	20.2	14.5
Eupetaurus cinereus	19524	72.3	58.5	35.7	6.2	14.7	18.7	44.1	12.0	19.6	9.0	13.0	24.7	14.7	26.7	23.9	13.8
Aeromys tephromelas	24076	66.0	53.8	27.6	5.3	15.6	14.2	40.7	8.4	12.3	7.7	11.3	17.2	15.1	31.0	22.0	15.2
Belomys pearsonii	56046	43.2	34.3	20.8	2.9	9.3	8.5	26.0	4.8	9.9	4.4	6.4	13.1	10.2	20.1	12.7	8.4
Pteromys volans	40035	36.5	29.4	15.9	4.3	7.5	9.9	22.6	5.4	6.6	4.6	6.1	11.6	10.5	16.4	11.8	6.4
Hylopetes sagitta	15512	35.8	20.4	15.8	2.2	7.9	11.3	20.3	4.9	7.3	4.2	5.4	9.7	8.6	16.9	10.9	7.7
Glaucomys volans	19786	34.4	28.3	16.0	2.0	7.3	8.3	20.8	4.7	6.3	4.4	5.0	10.0	9.8	15.7	10.4	7.4
Glaucomys sabrinus	IPS60584	39.2	31.3	19.1	2.1	9.5	7.6	23.7	4.5	7.5	4.4	5.7	11.8	9.5	18.3	12.0	7.9
Iomys horsfieldii	15937	30.5	23.8	15.7	1.1	5.7	8.3	19.1	5.1	7.2	2.8	4.8	8.3	7.4	15.7	8.6	7.2
