# Supplementary material for: Oldest skeleton of a fossil flying squirrel casts new light on the phylogeny of the group
Source: eLife. 2018 Oct 9;7:e39270. doi: 10.7554/eLife.39270 (PMC6177260; doi:10.7554/eLife.39270)
Supplement: Supplementary file 6. — Mandibular material of Miopetaurista neogrivensis is listed in Tables 1–2. The specimens of the extant species are housed in the Naturalis Biodiversity Center (Leiden, the Netherlands), except for Glaucomys sabrinus which comes from the collections of the Institut Català de Paleontologia Miquel Crusafont. Estimated measurements are in parentheses. Acronyms and definitions of the measurements are as follows: DIA1, length of the diastema measured from the alveolus of the incisor to the anterior alveolus of the p4; DIA2, length of the diastema from the anterior alveolus of the p4 to the projection of the incisor; DDIA, depth of the mandibular corpus at the lowermost point of the diastema; DM1, depth of the mandibular corpus below the anterior border of the m1; DM3, depth of the mandibular corpus below the anterior border of the m3; LAJ, length from the most ventral point of the angular apophysis to the anterior margin of the articular condyle; LCJ, length from the tip of the coronoid apophysis to the anterior margin of the articular condyle; LTL, length of the lower cheek tooth row; ML, maximum length of the mandible; RH, maximum height of the mandibular ramus. The mandibular remains of M. neogrivensis are shown in Figure 3. All measurements are in mm. [file elife-39270-supp6.xlsx]

## Sheet: Hoja1
species	catalogue no.	ML	LTL	DIA1	DIA2	DDIA	DM1	DM3	LAJ	LCJ	RH
Miopetaurista neogrivensis	IPS56468i	(53.9)	17.8	9.8	17.9	9.2	16.8	15.3	–	–	>33.1
Miopetaurista neogrivensis	IPS56468j	(56.0)	17.4	8.9	15.9	8.8	15.9	(17.0)	–	–	>32.3
Miopetaurista neogrivensis	IPS43677	–	17.9	10.1	–	(9.2)	(17.5)	–	–	–	–
Miopetaurista neogrivensis	IPS87560	>54.0	18.3	8.5	–	10.2	16.3	16.6	28.7	–	–
Petaurista petaurista	ZMA131418	45.6	15.8	8.4	13.3	7.2	12.2	13.0	23.6	4.8	27.6
Eupetaurus cinereus	19524	53.3	19.5	10.3	15.2	8.9	15.1	14.7	31.4	9.2	30.8
Aeromys tephromelas	24076	43.7	12.4	9.2	15.8	6.2	11.5	11.7	22.9	5.7	26.2
Belomys pearsonii	56046	28.8	9.6	5.8	9.1	4.0	7.2	7.7	11.6	4.0	14.7
Pteromys volans	40035	22.8	6.5	4.0	7.6	3.8	6.8	7.1	12.6	2.5	13.3
Hylopetes sagitta	15512	23.6	7.1	3.1	8.2	3.8	6.0	5.9	11.7	2.6	13.0
Glaucomys volans	19786	22.3	5.8	3.6	7.4	3.4	5.6	5.1	11.0	2.2	12.0
Glaucomys sabrinus	IPS60584	26.7	7.4	6.2	8.5	3.6	6.4	6.3	14.0	3.1	14.7
Iomys horsfieldii	15937	19.3	12.4	9.2	15.8	6.2	11.5	11.7	22.9	5.7	26.2
