# Supplementary material for: Oldest skeleton of a fossil flying squirrel casts new light on the phylogeny of the group
Source: eLife. 2018 Oct 9;7:e39270. doi: 10.7554/eLife.39270 (PMC6177260; doi:10.7554/eLife.39270)
Supplement: Supplementary file 7. — Postcranial measurements for Miopetaurista neogrivensis (for material list see Table 1) and some extant squirrels. The specimens of the extant species are housed in the Naturalis Biodiversity Center (Leiden, the Netherlands), except for Glaucomys sabrinus and Sciurus carolinensis which come from the collections of the Institut Català de Paleontologia Miquel Crusafont. Only right elements were measured. Acronyms and definitions of the measurements are based in Samuels and Van Valkenburgh, 2008: BI, brachial index (RL/HL), indicating the proportions of the distal and proximal elements of the forelimb; CI, crural index (TL/FL), indicating the proportions of the distal and proximal elements of the forelimb; FEB, epicondylar mediolateral breadth of the distal femur; FGT, mediolateral breadth of the greater trochanter of the femur; FL, femoral length from the tip of the femoral head to the tip of the medial epicondyle; FMD, greater diameter of the femur at midshaft; FRI, femoral robusticidty index (FMD/FL); HEB, epicondylar mediolateral breadth of the distal humerus; HL, humeral length from the tip of the head to the tip of the most distal point of the trochlea; HMD greater diameter of the humerus at midshaft; HRI, humeral robusticity index (HMD/HL); IM, intermembral index [(HL +RL)/(FL +TL)], indicating the length of the forelimb relative to the hindlimb; TL, tibial length from the medial condyle to the tip of the medial malleolus; TMD, greater diameter of the tibia at midshaft; TRI, tibial robusticity index (TMD/TL); RL, radius lenght. All measurements are in mm. Specimens shown in Figure 5 are: Miopetaurista neogrivensis IPS56468; Petaurista petaurista RMNH.MAM.130; Hylopetes sagitta 056.054.b; Callosciurus prevostii 056.099 .j; Urocitellus paryii 065.238a; Xerus erythropus 26483. [file elife-39270-supp7.xlsx]

## Sheet: Hoja1
species	catalogue no.	femur					tibia			humerus				radius	index
		FL	FGT	FEB	FMD	FRI	TL	TMD	TRI	HL	HEB	HMD	HRI	RL	BI	CI	IM
Miopetaurista neogrivensis	IPS56468	130.7	9.1	15.5	6.6	0.05	133.9	5.4	0.04	105.1	14.5	6.8	0.06	–	–	1.02	–
Petaurista petaurista	RMNH.MAM.130	116.1	6.9	14.2	5.8	0.05	115.9	5.2	0.04	91.9	15.3	6.1	0.07	93.4	1.02	1.00	0.80
Petaurista petaurista	056.071.a	120.8	7.2	14.8	6.6	0.05	124.0	5.9	0.05	98.7	15.4	4.6	0.05	90.2	0.91	1.03	0.77
Petaurista petaurista	056.071.b	122.4	7.3	14.1	6.5	0.05	124.7	5.6	0.04	99.7	15.6	6.3	0.06	94.8	0.95	1.02	0.79
Hylopetes sagitta	056.054.b	34.5	2.1	4.4	2.0	0.06	38.0	2.1	0.05	29.2	5.4	2.0	0.07	32.4	1.11	1.10	0.85
Glaucomys sabrinus	IPS60584	38.7	2.8	5.3	2.4	0.06	43.8	2.1	0.05	32.2	5.9	2.6	0.08	36.4	1.13	1.13	0.83
Sciurus carolinensis	IPS104815	58.7	4.9	10.3	4.5	0.08				44.5	11.8	4.8	0.11	42.2	0.95
Sciurus vulgaris	10911	51.5	5.6	8.5	3.4	0.07	58.4	2.6	0.04	39.9	9.6	3.3	0.08	38.1	0.95	1.13	0.71
Callosciurus prevostii	056.099.i	55.8	3.4	9.5	4.3	0.08	57.3	4.1	0.07	42.9	10.9	4.8	0.11	40.3	0.94	1.03	0.74
Callosciurus prevostii	056.099.j	55.5	4.1	9.4	4.5	0.08	65.4	3.4	0.05	42.8	11.4	5.1	0.12	39.8	0.93	1.18	0.68
Urocitellus paryii	065.238a	54.6	6.9	12.2	6.2	0.13	55.7	3.8	0.07	44.5	12.6	5.1	0.11	39.3	0.88	1.02	0.76
Xerus erythropus	26483	53.4	5.7	10.5	5.7	0.11	60.1	4.4	0.07	34.8	9.9	5.0	0.13	35.5	0.92	1.13	0.65
